# Supplementary material for: Pharmacists’ Role in Older Adults’ Medication Regimen Complexity: A Systematic Review
Source: Int J Environ Res Public Health. 2021 Aug 21;18(16):8824. doi: 10.3390/ijerph18168824 (PMC8394844; doi:10.3390/ijerph18168824)
Supplement: Supplementary file 1 [file ijerph-18-08824-s001.zip]

Archive with 1 entries (1 files):
- ijerph-1308485-supplementary.pdf
